# Supplementary material for: Human and Hunting Dog Interactions in the United States: Exploring Potential Transmission Pathways of Zoonotic Diseases and Highly Pathogenic Avian Influenza Virus
Source: Vet Sci. 2026 May 2;13(5):449. doi: 10.3390/vetsci13050449 (PMC13211554; doi:10.3390/vetsci13050449)
Supplement: Supplementary file 1 [file vetsci-13-00449-s001.zip]

Archive with 1 entries (1 files):
- vetsci-4228779-supplementary.pdf
